# Supplementary material for: Fast and Sensitive Determination of the Fungicide Carbendazim in Fruit Juices with an Immunosensor Based on White Light Reflectance Spectroscopy
Source: Biosensors (Basel). 2021 May 13;11(5):153. doi: 10.3390/bios11050153 (PMC8153324; doi:10.3390/bios11050153)
Supplement: Supplementary file 1 [file biosensors-11-00153-s001.zip]

Archive with 1 entries (1 files):
- biosensors-1173726-SI.pdf
